# Supplementary material for: Identification of the Proliferation/Differentiation Switch in the Cellular Network of Multicellular Organisms
Source: PLoS Comput Biol. 2006 Nov 24;2(11):e145. doi: 10.1371/journal.pcbi.0020145 (PMC1664705; doi:10.1371/journal.pcbi.0020145)
Supplement: Table S1 — (161 KB XLS) [file pcbi.0020145.st001.xls]

## Sheet: Sheet1
Table S1. Gene list of each module
module D
Entrez GeneID	Gene Symbol	Description
2138	EYA1	eyes absent homolog 1 (Drosophila)
1029	CDKN2A	cyclin-dependent kinase inhibitor 2A (melanoma, p16, inhibits CDK4)
1439	CSF2RB	colony stimulating factor 2 receptor, beta, low-affinity (granulocyte-macrophage)
1813	DRD2	dopamine receptor D2
2260	FGFR1	fibroblast growth factor receptor 1 (fms-related tyrosine kinase 2, Pfeiffer syndrome)
1875	E2F5	E2F transcription factor 5, p130-binding
11261	CHP	calcium binding protein P22
2324	FLT4	fms-related tyrosine kinase 4
6314	ATXN7	ataxin 7
3164	NR4A1	nuclear receptor subfamily 4, group A, member 1
338	APOB	apolipoprotein B (including Ag(x) antigen)
1361	CPB2	carboxypeptidase B2 (plasma, carboxypeptidase U)
2811	GP1BA	glycoprotein Ib (platelet), alpha polypeptide
4867	NPHP1	nephronophthisis 1 (juvenile)
3663	IRF5	interferon regulatory factor 5
1121	CHM	choroideremia (Rab escort protein 1)
2922	GRP	gastrin-releasing peptide
388	RHOB	ras homolog gene family, member B
10499	NCOA2	nuclear receptor coactivator 2
10507	SEMA4D	sema domain, immunoglobulin domain (Ig), transmembrane domain (TM) and short cytoplasmic domain, (semaphorin) 4D
1950	EGF	epidermal growth factor (beta-urogastrone)
8530	CST7	cystatin F (leukocystatin)
2006	ELN	elastin (supravalvular aortic stenosis, Williams-Beuren syndrome)
2621	GAS6	growth arrest-specific 6
10567	RABAC1	Rab acceptor 1 (prenylated)
4435	CITED1	Cbp/p300-interacting transactivator, with Glu/Asp-rich carboxy-terminal domain, 1
7068	THRB	thyroid hormone receptor, beta (erythroblastic leukemia viral (v-erb-a) oncogene homolog 2, avian)
7006	TEC	tec protein tyrosine kinase
6925	TCF4	transcription factor 4
6508	SLC4A3	solute carrier family 4, anion exchanger, member 3
6421	SFPQ	splicing factor proline/glutamine rich (polypyrimidine tract binding protein associated)
637	BID	BH3 interacting domain death agonist
6357	CCL13	chemokine (C-C motif) ligand 13
6257	RXRB	retinoid X receptor, beta
6196	RPS6KA2	ribosomal protein S6 kinase, 90kDa, polypeptide 2
9230	RAB11B	RAB11B, member RAS oncogene family
921	CD5	CD5 antigen (p56-62)
8996	NOL3	nucleolar protein 3 (apoptosis repressor with CARD domain)
8915	BCL10	B-cell CLL/lymphoma 10
8914	TIMELESS	timeless homolog (Drosophila)
8794	TNFRSF10C	tumor necrosis factor receptor superfamily, member 10c, decoy without an intracellular domain
8738	CRADD	CASP2 and RIPK1 domain containing adaptor with death domain
7849	PAX8	paired box gene 8
7412	VCAM1	vascular cell adhesion molecule 1
1018	CDK3	cyclin-dependent kinase 3
10163	WASF2	WAS protein family, member 2
10036	CHAF1A	chromatin assembly factor 1, subunit A (p150)
997	CDC34	cell division cycle 34
990	CDC6	CDC6 cell division cycle 6 homolog (S. cerevisiae)
971	CD72	CD72 antigen
944	TNFSF8	tumor necrosis factor (ligand) superfamily, member 8
94	ACVRL1	activin A receptor type II-like 1
9392	TGFBRAP1	transforming growth factor, beta receptor associated protein 1
2002	ELK1	ELK1, member of ETS oncogene family
9493	KIF23	kinesin family member 23
1588	CYP19A1	cytochrome P450, family 19, subfamily A, polypeptide 1
1523	CUTL1	cut-like 1, CCAAT displacement protein (Drosophila)
814	CAMK4	calcium/calmodulin-dependent protein kinase IV
1453	CSNK1D	casein kinase 1, delta
5187	PER1	period homolog 1 (Drosophila)
1378	CR1	complement component (3b/4b) receptor 1, including Knops blood group system
1297	COL9A1	collagen, type IX, alpha 1
3364	HUS1	HUS1 checkpoint homolog (S. pombe)
3236	HOXD10	homeo box D10
2995	GYPC	glycophorin C (Gerbich blood group)
2967	GTF2H3	general transcription factor IIH, polypeptide 3, 34kDa
2957	GTF2A1	general transcription factor IIA, 1, 19/37kDa
2897	GRIK1	glutamate receptor, ionotropic, kainate 1
2892	GRIA3	glutamate receptor, ionotrophic, AMPA 3
2885	GRB2	growth factor receptor-bound protein 2
27429	PRSS25	protease, serine, 25
8076	MFAP5	microfibrillar associated protein 5
7074	TIAM1	T-cell lymphoma invasion and metastasis 1
8651	SOCS1	suppressor of cytokine signaling 1
7852	CXCR4	chemokine (C-X-C motif) receptor 4
925	CD8A	CD8 antigen, alpha polypeptide (p32)
5350	PLN	phospholamban
5228	PGF	placental growth factor, vascular endothelial growth factor-related protein
8828	NRP2	neuropilin 2
9179	AP4M1	adaptor-related protein complex 4, mu 1 subunit
3568	IL5RA	interleukin 5 receptor, alpha
3736	KCNA1	potassium voltage-gated channel, shaker-related subfamily, member 1 (episodic ataxia with myokymia)
7080	TITF1	thyroid transcription factor 1
5316	PKNOX1	PBX/knotted 1 homeobox 1
595	CCND1	cyclin D1 (PRAD1: parathyroid adenomatosis 1)
5536	PPP5C	protein phosphatase 5, catalytic subunit
3359	HTR3A	5-hydroxytryptamine (serotonin) receptor 3A
4091	SMAD6	SMAD, mothers against DPP homolog 6 (Drosophila)
1843	DUSP1	dual specificity phosphatase 1
3875	KRT18	keratin 18
4225	MEP1B	meprin A, beta
909	CD1A	CD1A antigen, a polypeptide
1825	DSC3	desmocollin 3
4688	NCF2	neutrophil cytosolic factor 2 (65kDa, chronic granulomatous disease, autosomal 2)
7275	TUB	tubby homolog (mouse)
5322	PLA2G5	phospholipase A2, group V
1638	DCT	dopachrome tautomerase (dopachrome delta-isomerase, tyrosine-related protein 2)
3235	HOXD9	homeo box D9
1586	CYP17A1	cytochrome P450, family 17, subfamily A, polypeptide 1
8536	CAMK1	calcium/calmodulin-dependent protein kinase I
10771	ZMYND11	zinc finger, MYND domain containing 11
1831	DSIPI	delta sleep inducing peptide, immunoreactor
7402	UTRN	utrophin (homologous to dystrophin)
51362	CDC40	cell division cycle 40 homolog (yeast)
1388	CREBL1	cAMP responsive element binding protein-like 1
8743	TNFSF10	tumor necrosis factor (ligand) superfamily, member 10
1232	CCR3	chemokine (C-C motif) receptor 3
11144	DMC1	DMC1 dosage suppressor of mck1 homolog, meiosis-specific homologous recombination (yeast)
7011	TEP1	telomerase-associated protein 1
1021	CDK6	cyclin-dependent kinase 6
1294	COL7A1	collagen, type VII, alpha 1 (epidermolysis bullosa, dystrophic, dominant and recessive)
3480	IGF1R	insulin-like growth factor 1 receptor
10850	CCL27	chemokine (C-C motif) ligand 27
10661	KLF1	Kruppel-like factor 1 (erythroid)
6601	SMARCC2	SWI/SNF related, matrix associated, actin dependent regulator of chromatin, subfamily c, member 2
1829	DSG2	desmoglein 2
5576	PRKAR2A	protein kinase, cAMP-dependent, regulatory, type II, alpha
2038	EPB42	erythrocyte membrane protein band 4.2
185	AGTR1	angiotensin II receptor, type 1
1846	DUSP4	dual specificity phosphatase 4
1399	CRKL	v-crk sarcoma virus CT10 oncogene homolog (avian)-like
7046	TGFBR1	transforming growth factor, beta receptor I (activin A receptor type II-like kinase, 53kDa)
5371	PML	promyelocytic leukemia
1741	DLG3	discs, large homolog 3 (neuroendocrine-dlg, Drosophila)
2268	FGR	Gardner-Rasheed feline sarcoma viral (v-fgr) oncogene homolog
8471	IRS4	insulin receptor substrate 4
7343	UBTF	upstream binding transcription factor, RNA polymerase I
1139	CHRNA7	cholinergic receptor, nicotinic, alpha polypeptide 7
2906	GRIN2D	glutamate receptor, ionotropic, N-methyl D-aspartate 2D
8669	EIF3S1	eukaryotic translation initiation factor 3, subunit 1 alpha, 35kDa
9040	UBE2M	ubiquitin-conjugating enzyme E2M (UBC12 homolog, yeast)
226	ALDOA	aldolase A, fructose-bisphosphate
23647	ARFIP2	ADP-ribosylation factor interacting protein 2 (arfaptin 2)
9600	PITPNM1	phosphatidylinositol transfer protein, membrane-associated 1
6794	STK11	serine/threonine kinase 11 (Peutz-Jeghers syndrome)
3714	JAG2	jagged 2
6461	SHB	SHB (Src homology 2 domain containing) adaptor protein B
5063	PAK3	p21 (CDKN1A)-activated kinase 3
4088	SMAD3	SMAD, mothers against DPP homolog 3 (Drosophila)
7182	NR2C2	nuclear receptor subfamily 2, group C, member 2
320	APBA1	amyloid beta (A4) precursor protein-binding, family A, member 1 (X11)
5588	PRKCQ	protein kinase C, theta
2917	GRM7	glutamate receptor, metabotropic 7
2475	FRAP1	FK506 binding protein 12-rapamycin associated protein 1
2114	ETS2	v-ets erythroblastosis virus E26 oncogene homolog 2 (avian)
10114	HIPK3	homeodomain interacting protein kinase 3
6891	TAP2	transporter 2, ATP-binding cassette, sub-family B (MDR/TAP)
2740	GLP1R	glucagon-like peptide 1 receptor
10750	GRAP	GRB2-related adaptor protein
286	ANK1	ankyrin 1, erythrocytic
4193	MDM2	Mdm2, transformed 3T3 cell double minute 2, p53 binding protein (mouse)
2567	GABRG3	gamma-aminobutyric acid (GABA) A receptor, gamma 3
10566	AKAP3	A kinase (PRKA) anchor protein 3
6850	SYK	spleen tyrosine kinase
6667	SP1	Sp1 transcription factor
6642	SNX1	sorting nexin 1
6446	SGK	serum/glucocorticoid regulated kinase
6337	SCNN1A	sodium channel, nonvoltage-gated 1 alpha
6258	RXRG	retinoid X receptor, gamma
6197	RPS6KA3	ribosomal protein S6 kinase, 90kDa, polypeptide 3
6195	RPS6KA1	ribosomal protein S6 kinase, 90kDa, polypeptide 1
6002	RGS12	regulator of G-protein signalling 12
598	BCL2L1	BCL2-like 1
5928	RBBP4	retinoblastoma binding protein 4
5899	RALB	v-ral simian leukemia viral oncogene homolog B (ras related; GTP binding protein)
5888	RAD51	RAD51 homolog (RecA homolog, E. coli) (S. cerevisiae)
5875	RABGGTA	Rab geranylgeranyltransferase, alpha subunit
578	BAK1	BCL2-antagonist/killer 1
5606	MAP2K3	mitogen-activated protein kinase kinase 3
5594	MAPK1	mitogen-activated protein kinase 1
5591	PRKDC	protein kinase, DNA-activated, catalytic polypeptide
5460	POU5F1	POU domain, class 5, transcription factor 1
5422	POLA	polymerase (DNA directed), alpha
5294	PIK3CG	phosphoinositide-3-kinase, catalytic, gamma polypeptide
525	ATP6V1B1	ATPase, H+ transporting, lysosomal 56/58kDa, V1 subunit B, isoform 1 (Renal tubular acidosis with deafness)
5159	PDGFRB	platelet-derived growth factor receptor, beta polypeptide
51176	LEF1	lymphoid enhancer-binding factor 1
5077	PAX3	paired box gene 3 (Waardenburg syndrome 1)
4776	NFATC4	nuclear factor of activated T-cells, cytoplasmic, calcineurin-dependent 4
4772	NFATC1	nuclear factor of activated T-cells, cytoplasmic, calcineurin-dependent 1
4686	NCBP1	nuclear cap binding protein subunit 1, 80kDa
4609	MYC	v-myc myelocytomatosis viral oncogene homolog (avian)
4593	MUSK	muscle, skeletal, receptor tyrosine kinase
4331	MNAT1	menage a trois 1 (CAK assembly factor)
4292	MLH1	mutL homolog 1, colon cancer, nonpolyposis type 2 (E. coli)
995	CDC25C	cell division cycle 25C
991	CDC20	CDC20 cell division cycle 20 homolog (S. cerevisiae)
988	CDC5L	CDC5 cell division cycle 5-like (S. pombe)
983	CDC2	cell division cycle 2, G1 to S and G2 to M
9402	GRAP2	GRB2-related adaptor protein 2
9212	AURKB	aurora kinase B
9046	DOK2	docking protein 2, 56kDa
9020	MAP3K14	mitogen-activated protein kinase kinase kinase 14
9001	HAP1	huntingtin-associated protein 1 (neuroan 1)
898	CCNE1	cyclin E1
8908	GYG2	glycogenin 2
10399	GNB2L1	guanine nucleotide binding protein (G protein), beta polypeptide 2-like 1
10019	LNK	lymphocyte adaptor protein
6018	RLF	rearranged L-myc fusion sequence
7408	VASP	vasodilator-stimulated phosphoprotein
5347	PLK1	polo-like kinase 1 (Drosophila)
4597	MVD	mevalonate (diphospho) decarboxylase
3002	GZMB	granzyme B (granzyme 2, cytotoxic T-lymphocyte-associated serine esterase 1)
5327	PLAT	plasminogen activator, tissue
4141	MARS	methionine-tRNA synthetase
50628	GEMIN4	gem (nuclear organelle) associated protein 4
1499	CTNNB1	catenin (cadherin-associated protein), beta 1, 88kDa
4998	ORC1L	origin recognition complex, subunit 1-like (yeast)
3912	LAMB1	laminin, beta 1
5469	PPARBP	PPAR binding protein
10239	AP3S2	adaptor-related protein complex 3, sigma 2 subunit
10403	KNTC2	kinetochore associated 2
5978	REST	RE1-silencing transcription factor
5894	RAF1	v-raf-1 murine leukemia viral oncogene homolog 1
1823	DSC1	desmocollin 1
939	TNFRSF7	tumor necrosis factor receptor superfamily, member 7
8038	ADAM12	a disintegrin and metalloproteinase domain 12 (meltrin alpha)
3651	IPF1	insulin promoter factor 1, homeodomain transcription factor
4656	MYOG	myogenin (myogenic factor 4)
640	BLK	B lymphoid tyrosine kinase
8825	LIN7A	lin-7 homolog A (C. elegans)
3727	JUND	jun D proto-oncogene
1511	CTSG	cathepsin G
10747	MASP2	mannan-binding lectin serine protease 2
7273	TTN	titin
4153	MBL2	mannose-binding lectin (protein C) 2, soluble (opsonic defect)
5147	PDE6D	phosphodiesterase 6D, cGMP-specific, rod, delta
4089	SMAD4	SMAD, mothers against DPP homolog 4 (Drosophila)
23541	SEC14L2	SEC14-like 2 (S. cerevisiae)
5424	POLD1	polymerase (DNA directed), delta 1, catalytic subunit 125kDa
896	CCND3	cyclin D3
1739	DLG1	discs, large homolog 1 (Drosophila)
8792	TNFRSF11A	tumor necrosis factor receptor superfamily, member 11a, activator of NFKB
943	TNFRSF8	tumor necrosis factor receptor superfamily, member 8
890	CCNA2	cyclin A2
8540	AGPS	alkylglycerone phosphate synthase
8499	PPFIA2	protein tyrosine phosphatase, receptor type, f polypeptide (PTPRF), interacting protein (liprin), alpha 2
8462	KLF11	Kruppel-like factor 11
8233	U2AF1L2	U2(RNU2) small nuclear RNA auxiliary factor 1-like 2
8208	CHAF1B	chromatin assembly factor 1, subunit B (p60)
8092	CART1	cartilage paired-class homeoprotein 1
80781	COL18A1	collagen, type XVIII, alpha 1
8021	NUP214	nucleoporin 214kDa
7709	ZBTB17	zinc finger and BTB domain containing 17
7554	ZNF8	zinc finger protein 8 (clone HF.18)
7067	THRA	thyroid hormone receptor, alpha (erythroblastic leukemia viral (v-erb-a) oncogene homolog, avian)
6778	STAT6	signal transducer and activator of transcription 6, interleukin-4 induced
672	BRCA1	breast cancer 1, early onset
6711	SPTBN1	spectrin, beta, non-erythrocytic 1
6443	SGCB	sarcoglycan, beta (43kDa dystrophin-associated glycoprotein)
6387	CXCL12	chemokine (C-X-C motif) ligand 12 (stromal cell-derived factor 1)
6338	SCNN1B	sodium channel, nonvoltage-gated 1, beta (Liddle syndrome)
613	BCR	breakpoint cluster region
6118	RPA2	replication protein A2, 32kDa
6005	RHAG	Rhesus blood group-associated glycoprotein
5933	RBL1	retinoblastoma-like 1 (p107)
5892	RAD51L3	RAD51-like 3 (S. cerevisiae)
5867	RAB4A	RAB4A, member RAS oncogene family
5810	RAD1	RAD1 homolog (S. pombe)
581	BAX	BCL2-associated X protein
5778	PTPN7	protein tyrosine phosphatase, non-receptor type 7
576	BAI2	brain-specific angiogenesis inhibitor 2
5753	PTK6	PTK6 protein tyrosine kinase 6
5727	PTCH	patched homolog (Drosophila)
5540	PPYR1	pancreatic polypeptide receptor 1
4261	MHC2TA	MHC class II transactivator
4209	MEF2D	MADS box transcription enhancer factor 2, polypeptide D (myocyte enhancer factor 2D)
4174	MCM5	MCM5 minichromosome maintenance deficient 5, cell division cycle 46 (S. cerevisiae)
3996	LLGL1	lethal giant larvae homolog 1 (Drosophila)
3938	LCT	lactase
3815	KIT	v-kit Hardy-Zuckerman 4 feline sarcoma viral oncogene homolog
3777	KCNK3	potassium channel, subfamily K, member 3
3718	JAK3	Janus kinase 3 (a protein tyrosine kinase, leukocyte)
3695	ITGB7	integrin, beta 7
3688	ITGB1	integrin, beta 1 (fibronectin receptor, beta polypeptide, antigen CD29 includes MDF2, MSK12)
3685	ITGAV	integrin, alpha V (vitronectin receptor, alpha polypeptide, antigen CD51)
3676	ITGA4	integrin, alpha 4 (antigen CD49D, alpha 4 subunit of VLA-4 receptor)
3561	IL2RG	interleukin 2 receptor, gamma (severe combined immunodeficiency)
356	FASLG	Fas ligand (TNF superfamily, member 6)
3557	IL1RN	interleukin 1 receptor antagonist
3556	IL1RAP	interleukin 1 receptor accessory protein
355	FAS	Fas (TNF receptor superfamily, member 6)
3488	IGFBP5	insulin-like growth factor binding protein 5
3352	HTR1D	5-hydroxytryptamine (serotonin) receptor 1D
3109	HLA-DMB	major histocompatibility complex, class II, DM beta
31	ACACA	acetyl-Coenzyme A carboxylase alpha
3061	HCRTR1	hypocretin (orexin) receptor 1
3060	HCRT	hypocretin (orexin) neuropeptide precursor
2972	BRF1	BRF1 homolog, subunit of RNA polymerase III transcription initiation factor IIIB (S. cerevisiae)
2925	GRPR	gastrin-releasing peptide receptor
2898	GRIK2	glutamate receptor, ionotropic, kainate 2
2819	GPD1	glycerol-3-phosphate dehydrogenase 1 (soluble)
2641	GCG	glucagon
2624	GATA2	GATA binding protein 2
2219	FCN1	ficolin (collagen/fibrinogen domain containing) 1
1967	EIF2B1	eukaryotic translation initiation factor 2B, subunit 1 alpha, 26kDa
1844	DUSP2	dual specificity phosphatase 2
3567	IL5	interleukin 5 (colony-stimulating factor, eosinophil)
6599	SMARCC1	SWI/SNF related, matrix associated, actin dependent regulator of chromatin, subfamily c, member 1
1137	CHRNA4	cholinergic receptor, nicotinic, alpha polypeptide 4
1013	CDH15	cadherin 15, M-cadherin (myotubule)
8517	IKBKG	inhibitor of kappa light polypeptide gene enhancer in B-cells, kinase gamma
8515	ITGA10	integrin, alpha 10
841	CASP8	caspase 8, apoptosis-related cysteine protease
8061	FOSL1	FOS-like antigen 1
5864	RAB3A	RAB3A, member RAS oncogene family
5801	PTPRR	protein tyrosine phosphatase, receptor type, R
5791	PTPRE	protein tyrosine phosphatase, receptor type, E
5789	PTPRD	protein tyrosine phosphatase, receptor type, D
572	BAD	BCL2-antagonist of cell death
5457	POU4F1	POU domain, class 4, transcription factor 1
491	ATP2B2	ATPase, Ca++ transporting, plasma membrane 2
3553	IL1B	interleukin 1, beta
3483	IGFALS	insulin-like growth factor binding protein, acid labile subunit
27240	SIT	SHP2-interacting transmembrane adaptor protein
27236	ARFIP1	ADP-ribosylation factor interacting protein 1 (arfaptin 1)
2638	GC	group-specific component (vitamin D binding protein)
2556	GABRA3	gamma-aminobutyric acid (GABA) A receptor, alpha 3
2317	FLNB	filamin B, beta (actin binding protein 278)
2263	FGFR2	fibroblast growth factor receptor 2 (bacteria-expressed kinase, keratinocyte growth factor receptor, craniofacial dysostosis 1, Crouzon syndrome, Pfeiffer syndrome, Jackson-Weiss syndrome)
2250	FGF5	fibroblast growth factor 5
221037	JMJD1C	jumonji domain containing 1C
2201	FBN2	fibrillin 2 (congenital contractural arachnodactyly)
2175	FANCA	Fanconi anemia, complementation group A
2160	F11	coagulation factor XI (plasma thromboplastin antecedent)
2058	EPRS	glutamyl-prolyl-tRNA synthetase
2049	EPHB3	EPH receptor B3
1991	ELA2	elastase 2, neutrophil
1457	CSNK2A1	casein kinase 2, alpha 1 polypeptide
1020	CDK5	cyclin-dependent kinase 5
7187	TRAF3	TNF receptor-associated factor 3
6804	STX1A	syntaxin 1A (brain)
5883	RAD9A	RAD9 homolog A (S. pombe)
5873	RAB27A	RAB27A, member RAS oncogene family
5868	RAB5A	RAB5A, member RAS oncogene family
6502	SKP2	S-phase kinase-associated protein 2 (p45)
6495	SIX1	sine oculis homeobox homolog 1 (Drosophila)
6405	SEMA3F	sema domain, immunoglobulin domain (Ig), short basic domain, secreted, (semaphorin) 3F
5858	PZP	pregnancy-zone protein
5617	PRL	prolactin
5581	PRKCE	protein kinase C, epsilon
5578	PRKCA	protein kinase C, alpha
4734	NEDD4	neural precursor cell expressed, developmentally down-regulated 4
4254	KITLG	KIT ligand
421	ARVCF	armadillo repeat gene deletes in velocardiofacial syndrome
3827	KNG1	kininogen 1
3692	ITGB4BP	integrin beta 4 binding protein
11187	PKP3	plakophilin 3
11117	EMILIN1	elastin microfibril interfacer 1
432	ASGR1	asialoglycoprotein receptor 1
6924	TCEB3	transcription elongation factor B (SIII), polypeptide 3 (110kDa, elongin A)
1238	CCBP2	chemokine binding protein 2
5999	RGS4	regulator of G-protein signalling 4
7225	TRPC6	transient receptor potential cation channel, subfamily C, member 6
7015	TERT	telomerase reverse transcriptase
1559	CYP2C9	cytochrome P450, family 2, subfamily C, polypeptide 9
8850	PCAF	p300/CBP-associated factor
8447	DOC2B	double C2-like domains, beta
8029	CUBN	cubilin (intrinsic factor-cobalamin receptor)
5145	PDE6A	phosphodiesterase 6A, cGMP-specific, rod, alpha
1773	DNASE1	deoxyribonuclease I
6608	SMO	smoothened homolog (Drosophila)
5330	PLCB2	phospholipase C, beta 2
5045	FURIN	furin (paired basic amino acid cleaving enzyme)
596	BCL2	B-cell CLL/lymphoma 2
3694	ITGB6	integrin, beta 6
6493	SIM2	single-minded homolog 2 (Drosophila)
1285	COL4A3	collagen, type IV, alpha 3 (Goodpasture antigen)
3990	LIPC	lipase, hepatic
8541	PPFIA3	protein tyrosine phosphatase, receptor type, f polypeptide (PTPRF), interacting protein (liprin), alpha 3
6356	CCL11	chemokine (C-C motif) ligand 11
23645	PPP1R15A	protein phosphatase 1, regulatory (inhibitor) subunit 15A
823	CAPN1	calpain 1, (mu/I) large subunit
4323	MMP14	matrix metalloproteinase 14 (membrane-inserted)
147	ADRA1B	adrenergic, alpha-1B-, receptor
6403	SELP	selectin P (granule membrane protein 140kDa, antigen CD62)
4868	NPHS1	nephrosis 1, congenital, Finnish type (nephrin)
2161	F12	coagulation factor XII (Hageman factor)
5618	PRLR	prolactin receptor
6550	SLC9A3	solute carrier family 9 (sodium/hydrogen exchanger), isoform 3
6588	SLN	sarcolipin
2034	EPAS1	endothelial PAS domain protein 1
7041	TGFB1I1	transforming growth factor beta 1 induced transcript 1
4318	MMP9	matrix metalloproteinase 9 (gelatinase B, 92kDa gelatinase, 92kDa type IV collagenase)
6776	STAT5A	signal transducer and activator of transcription 5A
2068	ERCC2	excision repair cross-complementing rodent repair deficiency, complementation group 2 (xeroderma pigmentosum D)
3560	IL2RB	interleukin 2 receptor, beta
3791	KDR	kinase insert domain receptor (a type III receptor tyrosine kinase)
835	CASP2	caspase 2, apoptosis-related cysteine protease (neural precursor cell expressed, developmentally down-regulated 2)
2074	ERCC6	excision repair cross-complementing rodent repair deficiency, complementation group 6
825	CAPN3	calpain 3, (p94)
5155	PDGFB	platelet-derived growth factor beta polypeptide (simian sarcoma viral (v-sis) oncogene homolog)
405	ARNT	aryl hydrocarbon receptor nuclear translocator
920	CD4	CD4 antigen (p55)
735	C9	complement component 9
2099	ESR1	estrogen receptor 1
1464	CSPG4	chondroitin sulfate proteoglycan 4 (melanoma-associated)
23161	SNX13	sorting nexin 13
7027	TFDP1	transcription factor Dp-1
1143	CHRNB4	cholinergic receptor, nicotinic, beta polypeptide 4
6908	TBP	TATA box binding protein
26146	TRAF3IP1	TNF receptor-associated factor 3 interacting protein 1
2113	ETS1	v-ets erythroblastosis virus E26 oncogene homolog 1 (avian)
675	BRCA2	breast cancer 2, early onset
10892	MALT1	mucosa associated lymphoid tissue lymphoma translocation gene 1
3655	ITGA6	integrin, alpha 6
8788	DLK1	delta-like 1 homolog (Drosophila)
10040	TOM1L1	target of myb1-like 1 (chicken)
4149	MAX	MYC associated factor X
4084	MXD1	MAX dimerization protein 1
4058	LTK	leukocyte tyrosine kinase
4055	LTBR	lymphotoxin beta receptor (TNFR superfamily, member 3)
4012	LNPEP	leucyl/cystinyl aminopeptidase
350	APOH	apolipoprotein H (beta-2-glycoprotein I)
3394	IRF8	interferon regulatory factor 8
2561	GABRB2	gamma-aminobutyric acid (GABA) A receptor, beta 2
2534	FYN	FYN oncogene related to SRC, FGR, YES
2316	FLNA	filamin A, alpha (actin binding protein 280)
2247	FGF2	fibroblast growth factor 2 (basic)
2146	EZH2	enhancer of zeste homolog 2 (Drosophila)
2130	EWSR1	Ewing sarcoma breakpoint region 1
2100	ESR2	estrogen receptor 2 (ER beta)
2057	EPOR	erythropoietin receptor
11338	U2AF2	U2 (RNU2) small nuclear RNA auxiliary factor 2
11216	AKAP10	A kinase (PRKA) anchor protein 10
10672	GNA13	guanine nucleotide binding protein (G protein), alpha 13
10481	HOXB13	homeo box B13
1045	CDX2	caudal type homeo box transcription factor 2
2903	GRIN2A	glutamate receptor, ionotropic, N-methyl D-aspartate 2A
1024	CDK8	cyclin-dependent kinase 8
10298	PAK4	p21(CDKN1A)-activated kinase 4
5604	MAP2K1	mitogen-activated protein kinase kinase 1
552	AVPR1A	arginine vasopressin receptor 1A
5447	POR	P450 (cytochrome) oxidoreductase
5296	PIK3R2	phosphoinositide-3-kinase, regulatory subunit 2 (p85 beta)
50846	DHH	desert hedgehog homolog (Drosophila)
4294	MAP3K10	mitogen-activated protein kinase kinase kinase 10
4194	MDM4	Mdm4, transformed 3T3 cell double minute 4, p53 binding protein (mouse)
3932	LCK	lymphocyte-specific protein tyrosine kinase
7490	WT1	Wilms tumor 1
7409	VAV1	vav 1 oncogene
7253	TSHR	thyroid stimulating hormone receptor
7185	TRAF1	TNF receptor-associated factor 1
7157	TP53	tumor protein p53 (Li-Fraumeni syndrome)
7155	TOP2B	topoisomerase (DNA) II beta 180kDa
7153	TOP2A	topoisomerase (DNA) II alpha 170kDa
7150	TOP1	topoisomerase (DNA) I
7112	TMPO	thymopoietin
8852	AKAP4	A kinase (PRKA) anchor protein 4
88	ACTN2	actinin, alpha 2
8723	SNX4	sorting nexin 4
8718	TNFRSF25	tumor necrosis factor receptor superfamily, member 25
7534	YWHAZ	tyrosine 3-monooxygenase/tryptophan 5-monooxygenase activation protein, zeta polypeptide
7531	YWHAE	tyrosine 3-monooxygenase/tryptophan 5-monooxygenase activation protein, epsilon polypeptide
9282	CRSP2	cofactor required for Sp1 transcriptional activation, subunit 2, 150kDa
1949	EFNB3	ephrin-B3
731	C8A	complement component 8, alpha polypeptide
Module P
Entrez GeneID	Gene Symbol	Description
4925	NUCB2	nucleobindin 2
2769	GNA15	guanine nucleotide binding protein (G protein), alpha 15 (Gq class)
6093	ROCK1	Rho-associated, coiled-coil containing protein kinase 1
4052	LTBP1	latent transforming growth factor beta binding protein 1
2670	GFAP	glial fibrillary acidic protein
6670	SP3	Sp3 transcription factor
6662	SOX9	SRY (sex determining region Y)-box 9 (campomelic dysplasia, autosomal sex-reversal)
6625	SNRP70	small nuclear ribonucleoprotein 70kDa polypeptide (RNP antigen)
6324	SCN1B	sodium channel, voltage-gated, type I, beta
6125	RPL5	ribosomal protein L5
5870	RAB6A	RAB6A, member RAS oncogene family
580	BARD1	BRCA1 associated RING domain 1
5725	PTBP1	polypyrimidine tract binding protein 1
5688	PSMA7	proteasome (prosome, macropain) subunit, alpha type, 7
23607	CD2AP	CD2-associated protein
23186	RCOR1	REST corepressor 1
23113	PARC	p53-associated parkin-like cytoplasmic protein
2309	FOXO3A	forkhead box O3A
23020	ASCC3L1	activating signal cointegrator 1 complex subunit 3-like 1
23013	SPEN	spen homolog, transcriptional regulator (Drosophila)
2239	GPC4	glypican 4
2189	FANCG	Fanconi anemia, complementation group G
2185	PTK2B	PTK2B protein tyrosine kinase 2 beta
204851	HIPK1	homeodomain interacting protein kinase 1
2036	EPB41L1	erythrocyte membrane protein band 4.1-like 1
2017	CTTN	cortactin
1901	EDG1	endothelial differentiation, sphingolipid G-protein-coupled receptor, 1
1793	DOCK1	dedicator of cytokinesis 1
1660	DHX9	DEAH (Asp-Glu-Ala-His) box polypeptide 9
1615	DARS	aspartyl-tRNA synthetase
1604	DAF	decay accelerating factor for complement (CD55, Cromer blood group system)
1459	CSNK2A2	casein kinase 2, alpha prime polypeptide
142	PARP1	poly (ADP-ribose) polymerase family, member 1
1387	CREBBP	CREB binding protein (Rubinstein-Taybi syndrome)
1385	CREB1	cAMP responsive element binding protein 1
1315	COPB	coatomer protein complex, subunit beta
11183	MAP4K5	mitogen-activated protein kinase kinase kinase kinase 5
1060	CENPC1	centromere protein C 1
10482	NXF1	nuclear RNA export factor 1
10458	BAIAP2	BAI1-associated protein 2
10270	AKAP8	A kinase (PRKA) anchor protein 8
10153	CEBPZ	CCAAT/enhancer binding protein zeta
10142	AKAP9	A kinase (PRKA) anchor protein (yotiao) 9
10121	ACTR1A	ARP1 actin-related protein 1 homolog A, centractin alpha (yeast)
10096	ACTR3	ARP3 actin-related protein 3 homolog (yeast)
1009	CDH11	cadherin 11, type 2, OB-cadherin (osteoblast)
9984	THOC1	THO complex 1
9559	VPS26	vacuolar protein sorting 26 (yeast)
928	CD9	CD9 antigen (p24)
10951	CBX1	chromobox homolog 1 (HP1 beta homolog Drosophila )
1432	MAPK14	mitogen-activated protein kinase 14
10928	RALBP1	ralA binding protein 1
6655	SOS2	son of sevenless homolog 2 (Drosophila)
3937	LCP2	lymphocyte cytosolic protein 2 (SH2 domain containing leukocyte protein of 76kDa)
5921	RASA1	RAS p21 protein activator (GTPase activating protein) 1
4690	NCK1	NCK adaptor protein 1
5516	PPP2CB	protein phosphatase 2 (formerly 2A), catalytic subunit, beta isoform
2992	GYG	glycogenin
5757	PTMA	prothymosin, alpha (gene sequence 28)
5573	PRKAR1A	protein kinase, cAMP-dependent, regulatory, type I, alpha (tissue specific extinguisher 1)
3643	INSR	insulin receptor
5792	PTPRF	protein tyrosine phosphatase, receptor type, F
2891	GRIA2	glutamate receptor, ionotropic, AMPA 2
3065	HDAC1	histone deacetylase 1
2817	GPC1	glypican 1
3843	RANBP5	RAN binding protein 5
4087	SMAD2	SMAD, mothers against DPP homolog 2 (Drosophila)
3190	HNRPK	heterogeneous nuclear ribonucleoprotein K
330	BIRC3	baculoviral IAP repeat-containing 3
329	BIRC2	baculoviral IAP repeat-containing 2
10010	TANK	TRAF family member-associated NFKB activator
7874	USP7	ubiquitin specific protease 7 (herpes virus-associated)
1147	CHUK	conserved helix-loop-helix ubiquitous kinase
10474	TADA3L	transcriptional adaptor 3 (NGG1 homolog, yeast)-like
26054	SENP6	SUMO1/sentrin specific protease 6
9411	PARG1	PTPL1-associated RhoGAP 1
5783	PTPN13	protein tyrosine phosphatase, non-receptor type 13 (APO-1/CD95 (Fas)-associated phosphatase)
8853	DDEF2	development and differentiation enhancing factor 2
10755	RGS19IP1	regulator of G-protein signalling 19 interacting protein 1
5191	PEX7	peroxisomal biogenesis factor 7
5495	PPM1B	protein phosphatase 1B (formerly 2C), magnesium-dependent, beta isoform
400	ARL1	ADP-ribosylation factor-like 1
3768	KCNJ12	potassium inwardly-rectifying channel, subfamily J, member 12
84220	RANBP2L1	RAN binding protein 2-like 1
9667	SAFB2	scaffold attachment factor B2
8904	CPNE1	copine I
4303	MLLT7	myeloid/lymphoid or mixed-lineage leukemia (trithorax homolog, Drosophila); translocated to, 7
546	ATRX	alpha thalassemia/mental retardation syndrome X-linked (RAD54 homolog, S. cerevisiae)
5116	PCNT2	pericentrin 2 (kendrin)
4904	NSEP1	nuclease sensitive element binding protein 1
3978	LIG1	ligase I, DNA, ATP-dependent
3673	ITGA2	integrin, alpha 2 (CD49B, alpha 2 subunit of VLA-2 receptor)
3309	HSPA5	heat shock 70kDa protein 5 (glucose-regulated protein, 78kDa)
3148	HMGB2	high-mobility group box 2
2896	GRN	granulin
274	BIN1	bridging integrator 1
26133	TRPC4AP	transient receptor potential cation channel, subfamily C, member 4 associated protein
25827	FBXL2	F-box and leucine-rich repeat protein 2
2516	NR5A1	nuclear receptor subfamily 5, group A, member 1
23741	CRI1	CREBBP/EP300 inhibitor 1
23118	MAP3K7IP2	mitogen-activated protein kinase kinase kinase 7 interacting protein 2
2107	ETF1	eukaryotic translation termination factor 1
164	AP1G1	adaptor-related protein complex 1, gamma 1 subunit
1463	CSPG3	chondroitin sulfate proteoglycan 3 (neurocan)
1434	CSE1L	CSE1 chromosome segregation 1-like (yeast)
1299	COL9A3	collagen, type IX, alpha 3
1195	CLK1	CDC-like kinase 1
1176	AP3S1	adaptor-related protein complex 3, sigma 1 subunit
11140	CDC37	CDC37 cell division cycle 37 homolog (S. cerevisiae)
10963	STIP1	stress-induced-phosphoprotein 1 (Hsp70/Hsp90-organizing protein)
10921	RNPS1	RNA binding protein S1, serine-rich domain
10594	PRPF8	PRP8 pre-mRNA processing factor 8 homolog (yeast)
10576	CCT2	chaperonin containing TCP1, subunit 2 (beta)
10285	SMNDC1	survival motor neuron domain containing 1
10284	SAP18	sin3-associated polypeptide, 18kDa
1028	CDKN1C	cyclin-dependent kinase inhibitor 1C (p57, Kip2)
1026	CDKN1A	cyclin-dependent kinase inhibitor 1A (p21, Cip1)
10236	HNRPR	heterogeneous nuclear ribonucleoprotein R
10228	STX6	syntaxin 6
10155	TRIM28	tripartite motif-containing 28
10146	G3BP	Ras-GTPase-activating protein SH3-domain-binding protein
9669	EIF5B	eukaryotic translation initiation factor 5B
7414	VCL	vinculin
7327	UBE2G2	ubiquitin-conjugating enzyme E2G 2 (UBC7 homolog, yeast)
6917	TCEA1	transcription elongation factor A (SII), 1
6905	TBCE	tubulin-specific chaperone e
6811	STX5A	syntaxin 5A
6729	SRP54	signal recognition particle 54kDa
6722	SRF	serum response factor (c-fos serum response element-binding transcription factor)
642	BLMH	bleomycin hydrolase
6262	RYR2	ryanodine receptor 2 (cardiac)
6175	RPLP0	ribosomal protein, large, P0
6128	RPL6	ribosomal protein L6
6047	RNF4	ring finger protein 4
5983	RFC3	replication factor C (activator 1) 3, 38kDa
5934	RBL2	retinoblastoma-like 2 (p130)
5927	JARID1A	Jumonji, AT rich interactive domain 1A (RBBP2-like)
5917	RARS	arginyl-tRNA synthetase
5711	PSMD5	proteasome (prosome, macropain) 26S subunit, non-ATPase, 5
5701	PSMC2	proteasome (prosome, macropain) 26S subunit, ATPase, 2
5511	PPP1R8	protein phosphatase 1, regulatory (inhibitor) subunit 8
4811	NID	nidogen (enactin)
403	ARL3	ADP-ribosylation factor-like 3
27257	LSM1	LSM1 homolog, U6 small nuclear RNA associated (S. cerevisiae)
23345	SYNE1	spectrin repeat containing, nuclear envelope 1
22919	MAPRE1	microtubule-associated protein, RP/EB family, member 1
1479	CSTF3	cleavage stimulation factor, 3' pre-RNA, subunit 3, 77kDa
11236	RNF139	ring finger protein 139
10656	KHDRBS3	KH domain containing, RNA binding, signal transduction associated 3
4155	MBP	myelin basic protein
3192	HNRPU	heterogeneous nuclear ribonucleoprotein U (scaffold attachment factor A)
5175	PECAM1	platelet/endothelial cell adhesion molecule (CD31 antigen)
9969	THRAP1	thyroid hormone receptor associated protein 1
996	CDC27	cell division cycle 27
9869	SETDB1	SET domain, bifurcated 1
9846	GAB2	GRB2-associated binding protein 2
9804	TOMM20	translocase of outer mitochondrial membrane 20 homolog (yeast)
9759	HDAC4	histone deacetylase 4
9685	ENTH	enthoprotin
961	CD47	CD47 antigen (Rh-related antigen, integrin-associated signal transducer)
9589	WTAP	Wilms tumor 1 associated protein
950	SCARB2	scavenger receptor class B, member 2
9498	SLC4A8	solute carrier family 4, sodium bicarbonate cotransporter, member 8
9425	CDYL	chromodomain protein, Y-like
9412	SURB7	SRB7 suppressor of RNA polymerase B homolog (yeast)
9375	TM9SF2	transmembrane 9 superfamily member 2
9295	SFRS11	splicing factor, arginine/serine-rich 11
9276	COPB2	coatomer protein complex, subunit beta 2 (beta prime)
9267	PSCD1	pleckstrin homology, Sec7 and coiled-coil domains 1(cytohesin 1)
8682	PEA15	phosphoprotein enriched in astrocytes 15
8658	TNKS	tankyrase, TRF1-interacting ankyrin-related ADP-ribose polymerase
863	CBFA2T3	core-binding factor, runt domain, alpha subunit 2; translocated to, 3
862	RUNX1T1	runt-related transcription factor 1; translocated to, 1 (cyclin D-related)
8615	VDP	vesicle docking protein p115
86	ACTL6A	actin-like 6A
858	CAV2	caveolin 2
8543	LMO4	LIM domain only 4
8498	RANBP3	RAN binding protein 3
8473	OGT	O-linked N-acetylglucosamine (GlcNAc) transferase (UDP-N-acetylglucosamine:polypeptide-N-acetylglucosaminyl transferase)
8467	SMARCA5	SWI/SNF related, matrix associated, actin dependent regulator of chromatin, subfamily a, member 5
8453	CUL2	cullin 2
8314	BAP1	BRCA1 associated protein-1 (ubiquitin carboxy-terminal hydrolase)
8087	FXR1	fragile X mental retardation, autosomal homolog 1
7917	BAT3	HLA-B associated transcript 3
7913	DEK	DEK oncogene (DNA binding)
7750	ZNF198	zinc finger protein 198
760	CA2	carbonic anhydrase II
7307	U2AF1	U2(RNU2) small nuclear RNA auxiliary factor 1
7128	TNFAIP3	tumor necrosis factor, alpha-induced protein 3
6885	MAP3K7	mitogen-activated protein kinase kinase kinase 7
6774	STAT3	signal transducer and activator of transcription 3 (acute-phase response factor)
5324	PLAG1	pleiomorphic adenoma gene 1
4281	MID1	midline 1 (Opitz/BBB syndrome)
4217	MAP3K5	mitogen-activated protein kinase kinase kinase 5
23348	DOCK9	dedicator of cytokinesis 9
2332	FMR1	fragile X mental retardation 1
23097	CDC2L6	cell division cycle 2-like 6 (CDK8-like)
23032	USP33	ubiquitin specific protease 33
23022	KIAA0992	palladin
22906	OIP106	OGT(O-Glc-NAc transferase)-interacting protein 106 KDa
2290	FOXG1B	forkhead box G1B
1933	EEF1B2	eukaryotic translation elongation factor 1 beta 2
1871	E2F3	E2F transcription factor 3
1786	DNMT1	DNA (cytosine-5-)-methyltransferase 1
1677	DFFB	DNA fragmentation factor, 40kDa, beta polypeptide (caspase-activated DNase)
10286	BCAS2	breast carcinoma amplified sequence 2
10016	PDCD6	programmed cell death 6
9572	NR1D1	nuclear receptor subfamily 1, group D, member 1
81	ACTN4	actinin, alpha 4
7251	TSG101	tumor susceptibility gene 101
7088	TLE1	transducin-like enhancer of split 1 (E(sp1) homolog, Drosophila)
7025	NR2F1	nuclear receptor subfamily 2, group F, member 1
6663	SOX10	SRY (sex determining region Y)-box 10
6643	SNX2	sorting nexin 2
664	BNIP3	BCL2/adenovirus E1B 19kDa interacting protein 3
66008	ALS2CR3	amyotrophic lateral sclerosis 2 (juvenile) chromosome region, candidate 3
6304	SATB1	special AT-rich sequence binding protein 1 (binds to nuclear matrix/scaffold-associating DNA's)
6294	SAFB	scaffold attachment factor B
6256	RXRA	retinoid X receptor, alpha
624	BDKRB2	bradykinin receptor B2
6230	RPS25	ribosomal protein S25
604	BCL6	B-cell CLL/lymphoma 6 (zinc finger protein 51)
6016	RIT1	Ras-like without CAAX 1
5981	RFC1	replication factor C (activator 1) 1, 145kDa
5925	RB1	retinoblastoma 1 (including osteosarcoma)
5884	RAD17	RAD17 homolog (S. pombe)
5876	RABGGTB	Rab geranylgeranyltransferase, beta subunit
1964	EIF1AX	eukaryotic translation initiation factor 1A, X-linked
5770	PTPN1	protein tyrosine phosphatase, non-receptor type 1
5705	PSMC5	proteasome (prosome, macropain) 26S subunit, ATPase, 5
5605	MAP2K2	mitogen-activated protein kinase kinase 2
7403	UTX	ubiquitously transcribed tetratricopeptide repeat, X chromosome
8487	SIP1	survival of motor neuron protein interacting protein 1
8243	SMC1L1	SMC1 structural maintenance of chromosomes 1-like 1 (yeast)
8892	EIF2B2	eukaryotic translation initiation factor 2B, subunit 2 beta, 39kDa
8514	KCNAB2	potassium voltage-gated channel, shaker-related subfamily, beta member 2
8874	ARHGEF7	Rho guanine nucleotide exchange factor (GEF) 7
9584	RNPC2	RNA-binding region (RNP1, RRM) containing 2
9456	HOMER1	homer homolog 1 (Drosophila)
9318	COPS2	COP9 constitutive photomorphogenic homolog subunit 2 (Arabidopsis)
9184	BUB3	BUB3 budding uninhibited by benzimidazoles 3 homolog (yeast)
9146	HGS	hepatocyte growth factor-regulated tyrosine kinase substrate
9013	TAF1C	TATA box binding protein (TBP)-associated factor, RNA polymerase I, C, 110kDa
8930	MBD4	methyl-CpG binding domain protein 4
8754	ADAM9	a disintegrin and metalloproteinase domain 9 (meltrin gamma)
8742	TNFSF12	tumor necrosis factor (ligand) superfamily, member 12
8726	EED	embryonic ectoderm development
8575	PRKRA	protein kinase, interferon-inducible double stranded RNA dependent activator
8493	PPM1D	protein phosphatase 1D magnesium-dependent, delta isoform
8443	GNPAT	glyceronephosphate O-acyltransferase
8295	TRRAP	transformation/transcription domain-associated protein
821	CANX	calnexin
8031	NCOA4	nuclear receptor coactivator 4
7514	XPO1	exportin 1 (CRM1 homolog, yeast)
7485	WRB	tryptophan rich basic protein
7341	SUMO1	SMT3 suppressor of mif two 3 homolog 1 (yeast)
7329	UBE2I	ubiquitin-conjugating enzyme E2I (UBC9 homolog, yeast)
7301	TYRO3	TYRO3 protein tyrosine kinase
5430	POLR2A	polymerase (RNA) II (DNA directed) polypeptide A, 220kDa
5292	PIM1	pim-1 oncogene
5287	PIK3C2B	phosphoinositide-3-kinase, class 2, beta polypeptide
5111	PCNA	proliferating cell nuclear antigen
5037	PBP	prostatic binding protein
4841	NONO	non-POU domain containing, octamer-binding
4792	NFKBIA	nuclear factor of kappa light polypeptide gene enhancer in B-cells inhibitor, alpha
4735	2006-09-02	septin 2
4436	MSH2	mutS homolog 2, colon cancer, nonpolyposis type 1 (E. coli)
4335	MNT	MAX binding protein
4211	MEIS1	Meis1, myeloid ecotropic viral integration site 1 homolog (mouse)
4179	MCP	membrane cofactor protein (CD46, trophoblast-lymphocyte cross-reactive antigen)
4176	MCM7	MCM7 minichromosome maintenance deficient 7 (S. cerevisiae)
4099	MAG	myelin associated glycoprotein
409	ARRB2	arrestin, beta 2
3959	LGALS3BP	lectin, galactoside-binding, soluble, 3 binding protein
3911	LAMA5	laminin, alpha 5
3908	LAMA2	laminin, alpha 2 (merosin, congenital muscular dystrophy)
3845	KRAS	v-Ki-ras2 Kirsten rat sarcoma viral oncogene homolog
3838	KPNA2	karyopherin alpha 2 (RAG cohort 1, importin alpha 1)
3693	ITGB5	integrin, beta 5
3608	ILF2	interleukin enhancer binding factor 2, 45kDa
3566	IL4R	interleukin 4 receptor
3329	HSPD1	heat shock 60kDa protein 1 (chaperonin)
3276	HRMT1L2	HMT1 hnRNP methyltransferase-like 2 (S. cerevisiae)
3184	HNRPD	heterogeneous nuclear ribonucleoprotein D (AU-rich element RNA binding protein 1, 37kDa)
3146	HMGB1	high-mobility group box 1
3101	HK3	hexokinase 3 (white cell)
307	ANXA4	annexin A4
3066	HDAC2	histone deacetylase 2
302	ANXA2	annexin A2
2965	GTF2H1	general transcription factor IIH, polypeptide 1, 62kDa
2961	GTF2E2	general transcription factor IIE, polypeptide 2, beta 34kDa
2956	MSH6	mutS homolog 6 (E. coli)
2923	GRP58	glucose regulated protein, 58kDa
2771	GNAI2	guanine nucleotide binding protein (G protein), alpha inhibiting activity polypeptide 2
23673	STX12	syntaxin 12
267	AMFR	autocrine motility factor receptor
2665	GDI2	GDP dissociation inhibitor 2
26039	SS18L1	synovial sarcoma translocation gene on chromosome 18-like 1
25937	WWTR1	WW domain containing transcription regulator 1
25820	ARIH1	ariadne homolog, ubiquitin-conjugating enzyme E2 binding protein, 1 (Drosophila)
8073	PTP4A2	protein tyrosine phosphatase type IVA, member 2
4036	LRP2	low density lipoprotein-related protein 2
5962	RDX	radixin
3916	LAMP1	lysosomal-associated membrane protein 1
1207	CLNS1A	chloride channel, nucleotide-sensitive, 1A
3621	ING1	inhibitor of growth family, member 1
3476	IGBP1	immunoglobulin (CD79A) binding protein 1
4924	NUCB1	nucleobindin 1
4928	NUP98	nucleoporin 98kDa
8878	SQSTM1	sequestosome 1
4116	MAGOH	mago-nashi homolog, proliferation-associated (Drosophila)
2960	GTF2E1	general transcription factor IIE, polypeptide 1, alpha 56kDa
9169	SFRS2IP	splicing factor, arginine/serine-rich 2, interacting protein
2958	GTF2A2	general transcription factor IIA, 2, 12kDa
2975	GTF3C1	general transcription factor IIIC, polypeptide 1, alpha 220kDa
4204	MECP2	methyl CpG binding protein 2 (Rett syndrome)
1407	CRY1	cryptochrome 1 (photolyase-like)
10006	ABI1	abl-interactor 1
3646	EIF3S6	eukaryotic translation initiation factor 3, subunit 6 48kDa
1452	CSNK1A1	casein kinase 1, alpha 1
10605	PAIP1	poly(A) binding protein interacting protein 1
5597	MAPK6	mitogen-activated protein kinase 6
11260	XPOT	exportin, tRNA (nuclear export receptor for tRNAs)
8417	STX7	syntaxin 7
55832	TIP120A	TBP-interacting protein
5635	PRPSAP1	phosphoribosyl pyrophosphate synthetase-associated protein 1
29978	UBQLN2	ubiquilin 2
10924	SMPDL3A	sphingomyelin phosphodiesterase, acid-like 3A
2720	GLB1	galactosidase, beta 1
5048	PAFAH1B1	platelet-activating factor acetylhydrolase, isoform Ib, alpha subunit 45kDa
5782	PTPN12	protein tyrosine phosphatase, non-receptor type 12
2803	GOLGA4	golgi autoantigen, golgin subfamily a, 4
6990	TCTE1L	t-complex-associated-testis-expressed 1-like
3336	HSPE1	heat shock 10kDa protein 1 (chaperonin 10)
3181	HNRPA2B1	heterogeneous nuclear ribonucleoprotein A2/B1
10527	IPO7	importin 7
7158	TP53BP1	tumor protein p53 binding protein, 1
5887	RAD23B	RAD23 homolog B (S. cerevisiae)
23062	GGA2	golgi associated, gamma adaptin ear containing, ARF binding protein 2
4591	TRIM37	tripartite motif-containing 37
273	AMPH	amphiphysin (Stiff-Man syndrome with breast cancer 128kDa autoantigen)
3298	HSF2	heat shock transcription factor 2
1431	CS	citrate synthase
5689	PSMB1	proteasome (prosome, macropain) subunit, beta type, 1
11321	XAB1	XPA binding protein 1
10466	COG5	component of oligomeric golgi complex 5
3842	TNPO1	transportin 1
11171	STRAP	serine/threonine kinase receptor associated protein
966	CD59	CD59 antigen p18-20 (antigen identified by monoclonal antibodies 16.3A5, EJ16, EJ30, EL32 and G344)
3091	HIF1A	hypoxia-inducible factor 1, alpha subunit (basic helix-loop-helix transcription factor)
716	C1S	complement component 1, s subcomponent
1490	CTGF	connective tissue growth factor
5310	PKD1	polycystic kidney disease 1 (autosomal dominant)
4999	ORC2L	origin recognition complex, subunit 2-like (yeast)
10401	PIAS3	protein inhibitor of activated STAT, 3
2060	EPS15	epidermal growth factor receptor pathway substrate 15
4092	SMAD7	SMAD, mothers against DPP homolog 7 (Drosophila)
1287	COL4A5	collagen, type IV, alpha 5 (Alport syndrome)
143	PARP4	poly (ADP-ribose) polymerase family, member 4
9191	DEDD	death effector domain containing
387	RHOA	ras homolog gene family, member A
10574	CCT7	chaperonin containing TCP1, subunit 7 (eta)
1936	EEF1D	eukaryotic translation elongation factor 1 delta (guanine nucleotide exchange protein)
8573	CASK	calcium/calmodulin-dependent serine protein kinase (MAGUK family)
8997	HAPIP	huntingtin-associated protein interacting protein (duo)
23299	BICD2	bicaudal D homolog 2 (Drosophila)
11215	AKAP11	A kinase (PRKA) anchor protein 11
4086	SMAD1	SMAD, mothers against DPP homolog 1 (Drosophila)
51366	EDD	E3 identified by differential display
7881	KCNAB1	potassium voltage-gated channel, shaker-related subfamily, beta member 1
9972	NUP153	nucleoporin 153kDa
23002	DAAM1	dishevelled associated activator of morphogenesis 1
10140	TOB1	transducer of ERBB2, 1
10664	CTCF	CCCTC-binding factor (zinc finger protein)
10427	SEC24B	SEC24 related gene family, member B (S. cerevisiae)
2745	GLRX	glutaredoxin (thioltransferase)
10484	SEC23A	Sec23 homolog A (S. cerevisiae)
1996	ELAVL4	ELAV (embryonic lethal, abnormal vision, Drosophila)-like 4 (Hu antigen D)
288	ANK3	ankyrin 3, node of Ranvier (ankyrin G)
11340	EXOSC8	exosome component 8
1027	CDKN1B	cyclin-dependent kinase inhibitor 1B (p27, Kip1)
392	ARHGAP1	Rho GTPase activating protein 1
4915	NTRK2	neurotrophic tyrosine kinase, receptor, type 2
9968	MED12	mediator of RNA polymerase II transcription, subunit 12 homolog (yeast)
9794	MAML1	mastermind-like 1 (Drosophila)
9734	HDAC9	histone deacetylase 9
9448	MAP4K4	mitogen-activated protein kinase kinase kinase kinase 4
9367	RAB9A	RAB9A, member RAS oncogene family
9203	ZNF261	zinc finger protein 261
9150	CTDP1	CTD (carboxy-terminal domain, RNA polymerase II, polypeptide A) phosphatase, subunit 1
9126	CSPG6	chondroitin sulfate proteoglycan 6 (bamacan)
9100	USP10	ubiquitin specific protease 10
908	CCT6A	chaperonin containing TCP1, subunit 6A (zeta 1)
905	CCNT2	cyclin T2
90	ACVR1	activin A receptor, type I
8932	MBD2	methyl-CpG binding domain protein 2
8890	EIF2B4	eukaryotic translation initiation factor 2B, subunit 4 delta, 67kDa
8867	SYNJ1	synaptojanin 1
8804	CREG1	cellular repressor of E1A-stimulated genes 1
8766	RAB11A	RAB11A, member RAS oncogene family
8697	CDC23	CDC23 (cell division cycle 23, yeast, homolog)
8665	EIF3S5	eukaryotic translation initiation factor 3, subunit 5 epsilon, 47kDa
8664	EIF3S7	eukaryotic translation initiation factor 3, subunit 7 zeta, 66/67kDa
7525	YES1	v-yes-1 Yamaguchi sarcoma viral oncogene homolog 1
7203	CCT3	chaperonin containing TCP1, subunit 3 (gamma)
7181	NR2C1	nuclear receptor subfamily 2, group C, member 1
7094	TLN1	talin 1
7072	TIA1	TIA1 cytotoxic granule-associated RNA binding protein
7018	TF	transferrin
6929	TCF3	transcription factor 3 (E2A immunoglobulin enhancer binding factors E12/E47)
6829	SUPT5H	suppressor of Ty 5 homolog (S. cerevisiae)
6780	STAU	staufen, RNA binding protein (Drosophila)
55746	NUP133	nucleoporin 133kDa
5537	PPP6C	protein phosphatase 6, catalytic subunit
5479	PPIB	peptidylprolyl isomerase B (cyclophilin B)
5467	PPARD	peroxisome proliferative activated receptor, delta
545	ATR	ataxia telangiectasia and Rad3 related
5283	PIGH	phosphatidylinositol glycan, class H
5277	PIGA	phosphatidylinositol glycan, class A (paroxysmal nocturnal hemoglobinuria)
4780	NFE2L2	nuclear factor (erythroid-derived 2)-like 2
4616	GADD45B	growth arrest and DNA-damage-inducible, beta
4170	MCL1	myeloid cell leukemia sequence 1 (BCL2-related)
3895	KTN1	kinectin 1 (kinesin receptor)
3761	KCNJ4	potassium inwardly-rectifying channel, subfamily J, member 4
3625	INHBB	inhibin, beta B (activin AB beta polypeptide)
2968	GTF2H4	general transcription factor IIH, polypeptide 4, 52kDa
22796	COG2	component of oligomeric golgi complex 2
10139	ARFRP1	ADP-ribosylation factor related protein 1
9015	TAF1A	TATA box binding protein (TBP)-associated factor, RNA polymerase I, A, 48kDa
7248	TSC1	tuberous sclerosis 1
5886	RAD23A	RAD23 homolog A (S. cerevisiae)
2971	GTF3A	general transcription factor IIIA
5885	RAD21	RAD21 homolog (S. pombe)
4208	MEF2C	MADS box transcription enhancer factor 2, polypeptide C (myocyte enhancer factor 2C)
3078	CFHL1	complement factor H-related 1
Module N
Entrez GeneID	Gene Symbol	Description
23658	LSM5	LSM5 homolog, U6 small nuclear RNA associated (S. cerevisiae)
7257	TSNAX	translin-associated factor X
8661	EIF3S10	eukaryotic translation initiation factor 3, subunit 10 theta, 150/170kDa
7073	TIAL1	TIA1 cytotoxic granule-associated RNA binding protein-like 1
7818	DAP3	death associated protein 3
8841	HDAC3	histone deacetylase 3
7965	JTV1	JTV1 gene
8668	EIF3S2	eukaryotic translation initiation factor 3, subunit 2 beta, 36kDa
83988	NCALD	neurocalcin delta
8027	STAM	signal transducing adaptor molecule (SH3 domain and ITAM motif) 1
7336	UBE2V2	ubiquitin-conjugating enzyme E2 variant 2
7334	UBE2N	ubiquitin-conjugating enzyme E2N (UBC13 homolog, yeast)
7323	UBE2D3	ubiquitin-conjugating enzyme E2D 3 (UBC4/5 homolog, yeast)
6903	TBCC	tubulin-specific chaperone c
6892	TAPBP	TAP binding protein (tapasin)
6845	SYBL1	synaptobrevin-like 1
10961	C12orf8	chromosome 12 open reading frame 8
894	CCND2	cyclin D2
2806	GOT2	glutamic-oxaloacetic transaminase 2, mitochondrial (aspartate aminotransferase 2)
10971	YWHAQ	tyrosine 3-monooxygenase/tryptophan 5-monooxygenase activation protein, theta polypeptide
10438	C1D	nuclear DNA-binding protein
23636	NUP62	nucleoporin 62kDa
2890	GRIA1	glutamate receptor, ionotropic, AMPA 1
2039	EPB49	erythrocyte membrane protein band 4.9 (dematin)
8936	WASF1	WAS protein family, member 1
7529	YWHAB	tyrosine 3-monooxygenase/tryptophan 5-monooxygenase activation protein, beta polypeptide
8667	EIF3S3	eukaryotic translation initiation factor 3, subunit 3 gamma, 40kDa
7345	UCHL1	ubiquitin carboxyl-terminal esterase L1 (ubiquitin thiolesterase)
7508	XPC	xeroderma pigmentosum, complementation group C
2963	GTF2F2	general transcription factor IIF, polypeptide 2, 30kDa
4190	MDH1	malate dehydrogenase 1, NAD (soluble)
7184	TRA1	tumor rejection antigen (gp96) 1
6749	SSRP1	structure specific recognition protein 1
1397	CRIP2	cysteine-rich protein 2
10435	CDC42EP2	CDC42 effector protein (Rho GTPase binding) 2
22941	SHANK2	SH3 and multiple ankyrin repeat domains 2
6746	SSR2	signal sequence receptor, beta (translocon-associated protein beta)
6810	STX4A	syntaxin 4A (placental)
7030	TFE3	transcription factor binding to IGHM enhancer 3
892	CCNC	cyclin C
10133	OPTN	optineurin
7013	TERF1	telomeric repeat binding factor (NIMA-interacting) 1
5905	RANGAP1	Ran GTPase activating protein 1
6844	VAMP2	vesicle-associated membrane protein 2 (synaptobrevin 2)
5001	ORC5L	origin recognition complex, subunit 5-like (yeast)
8533	COPS3	COP9 constitutive photomorphogenic homolog subunit 3 (Arabidopsis)
7416	VDAC1	voltage-dependent anion channel 1
7332	UBE2L3	ubiquitin-conjugating enzyme E2L 3
8452	CUL3	cullin 3
3308	HSPA4	heat shock 70kDa protein 4
5684	PSMA3	proteasome (prosome, macropain) subunit, alpha type, 3
10489	MUF1	MUF1 protein
10307	APBB3	amyloid beta (A4) precursor protein-binding, family B, member 3
7114	TMSB4X	thymosin, beta 4, X-linked
11337	GABARAP	GABA(A) receptor-associated protein
6638	SNRPN	small nuclear ribonucleoprotein polypeptide N
7280	TUBB2	tubulin, beta 2
2782	GNB1	guanine nucleotide binding protein (G protein), beta polypeptide 1
6500	SKP1A	S-phase kinase-associated protein 1A (p19A)
9643	MORF4L2	mortality factor 4 like 2
5213	PFKM	phosphofructokinase, muscle
7520	XRCC5	X-ray repair complementing defective repair in Chinese hamster cells 5 (double-strand-break rejoining; Ku autoantigen, 80kDa)
9229	DLGAP1	discs, large (Drosophila) homolog-associated protein 1
5602	MAPK10	mitogen-activated protein kinase 10
10716	TBR1	T-box, brain, 1
7322	UBE2D2	ubiquitin-conjugating enzyme E2D 2 (UBC4/5 homolog, yeast)
1965	EIF2S1	eukaryotic translation initiation factor 2, subunit 1 alpha, 35kDa
5584	PRKCI	protein kinase C, iota
1740	DLG2	discs, large homolog 2, chapsyn-110 (Drosophila)
9228	DLGAP2	discs, large (Drosophila) homolog-associated protein 2
162	AP1B1	adaptor-related protein complex 1, beta 1 subunit
1612	DAPK1	death-associated protein kinase 1
1514	CTSL	cathepsin L
1173	AP2M1	adaptor-related protein complex 2, mu 1 subunit
10636	RGS14	regulator of G-protein signalling 14
10524	HTATIP	HIV-1 Tat interacting protein, 60kDa
10318	TNIP1	TNFAIP3 interacting protein 1
859	CAV3	caveolin 3
819	CAMLG	calcium modulating ligand
5902	RANBP1	RAN binding protein 1
9604	RNF14	ring finger protein 14
6812	STXBP1	syntaxin binding protein 1
6654	SOS1	son of sevenless homolog 1 (Drosophila)
6119	RPA3	replication protein A3, 14kDa
5889	RAD51C	RAD51 homolog C (S. cerevisiae)
5601	MAPK9	mitogen-activated protein kinase 9
5274	SERPINI1	serine (or cysteine) proteinase inhibitor, clade I (neuroserpin), member 1
4830	NME1	non-metastatic cells 1, protein (NM23A) expressed in
4779	NFE2L1	nuclear factor (erythroid-derived 2)-like 1
445815	PALM2-AKAP2	PALM2-AKAP2 protein
3837	KPNB1	karyopherin (importin) beta 1
3667	IRS1	insulin receptor substrate 1
3313	HSPA9B	heat shock 70kDa protein 9B (mortalin-2)
2969	GTF2I	general transcription factor II, i
2959	GTF2B	general transcription factor IIB
2773	GNAI3	guanine nucleotide binding protein (G protein), alpha inhibiting activity polypeptide 3
23327	NEDD4L	neural precursor cell expressed, developmentally down-regulated 4-like
2280	FKBP1A	FK506 binding protein 1A, 12kDa
2224	FDPS	farnesyl diphosphate synthase (farnesyl pyrophosphate synthetase, dimethylallyltranstransferase, geranyltranstransferase)
2071	ERCC3	excision repair cross-complementing rodent repair deficiency, complementation group 3 (xeroderma pigmentosum group B complementing)
1742	DLG4	discs, large homolog 4 (Drosophila)
1454	CSNK1E	casein kinase 1, epsilon
1314	COPA	coatomer protein complex, subunit alpha
11154	AP4S1	adaptor-related protein complex 4, sigma 1 subunit
11073	TOPBP1	topoisomerase (DNA) II binding protein 1
10987	COPS5	COP9 constitutive photomorphogenic homolog subunit 5 (Arabidopsis)
10657	KHDRBS1	KH domain containing, RNA binding, signal transduction associated 1
10645	CAMKK2	calcium/calmodulin-dependent protein kinase kinase 2, beta
10291	SF3A1	splicing factor 3a, subunit 1, 120kDa
9975	NR1D2	nuclear receptor subfamily 1, group D, member 2
9541	CIR	CBF1 interacting corepressor
9371	KIF3B	kinesin family member 3B
5694	PSMB6	proteasome (prosome, macropain) subunit, beta type, 6
27347	STK39	serine threonine kinase 39 (STE20/SPS1 homolog, yeast)
26047	CNTNAP2	contactin associated protein-like 2
207	AKT1	v-akt murine thymoma viral oncogene homolog 1
375	ARF1	ADP-ribosylation factor 1
919	CD3Z	CD3Z antigen, zeta polypeptide (TiT3 complex)
6521	SLC4A1	solute carrier family 4, anion exchanger, member 1 (erythrocyte membrane protein band 3, Diego blood group)
9479	MAPK8IP1	mitogen-activated protein kinase 8 interacting protein 1
5599	MAPK8	mitogen-activated protein kinase 8
633	BGN	biglycan
811	CALR	calreticulin
6159	RPL29	ribosomal protein L29
396	ARHGDIA	Rho GDP dissociation inhibitor (GDI) alpha
5595	MAPK3	mitogen-activated protein kinase 3
4171	MCM2	MCM2 minichromosome maintenance deficient 2, mitotin (S. cerevisiae)
805	CALM2	calmodulin 2 (phosphorylase kinase, delta)
6857	SYT1	synaptotagmin I
6616	SNAP25	synaptosomal-associated protein, 25kDa
5217	PFN2	profilin 2
5295	PIK3R1	phosphoinositide-3-kinase, regulatory subunit 1 (p85 alpha)
7337	UBE3A	ubiquitin protein ligase E3A (human papilloma virus E6-associated protein, Angelman syndrome)
9554	SEC22L1	SEC22 vesicle trafficking protein-like 1 (S. cerevisiae)
6709	SPTAN1	spectrin, alpha, non-erythrocytic 1 (alpha-fodrin)
7799	PRDM2	PR domain containing 2, with ZNF domain
71	ACTG1	actin, gamma 1
9611	NCOR1	nuclear receptor co-repressor 1
4681	NBL1	neuroblastoma, suppression of tumorigenicity 1
5664	PSEN2	presenilin 2 (Alzheimer disease 4)
5687	PSMA6	proteasome (prosome, macropain) subunit, alpha type, 6
573	BAG1	BCL2-associated athanogene
5702	PSMC3	proteasome (prosome, macropain) 26S subunit, ATPase, 3
826	CAPNS1	calpain, small subunit 1
3421	IDH3G	isocitrate dehydrogenase 3 (NAD+) gamma
5704	PSMC4	proteasome (prosome, macropain) 26S subunit, ATPase, 4
3661	IRF3	interferon regulatory factor 3
8893	EIF2B5	eukaryotic translation initiation factor 2B, subunit 5 epsilon, 82kDa
8720	MBTPS1	membrane-bound transcription factor protease, site 1
6597	SMARCA4	SWI/SNF related, matrix associated, actin dependent regulator of chromatin, subfamily a, member 4
9785	DHX38	DEAH (Asp-Glu-Ala-His) box polypeptide 38
8662	EIF3S9	eukaryotic translation initiation factor 3, subunit 9 eta, 116kDa
818	CAMK2G	calcium/calmodulin-dependent protein kinase (CaM kinase) II gamma
2778	GNAS	GNAS complex locus
6728	SRP19	signal recognition particle 19kDa
4738	NEDD8	neural precursor cell expressed, developmentally down-regulated 8
5695	PSMB7	proteasome (prosome, macropain) subunit, beta type, 7
5264	PHYH	phytanoyl-CoA hydroxylase (Refsum disease)
2271	FH	fumarate hydratase
10617	STAMBP	STAM binding protein
1032	CDKN2D	cyclin-dependent kinase inhibitor 2D (p19, inhibits CDK4)
8450	CUL4B	cullin 4B
10490	VTI1B	vesicle transport through interaction with t-SNAREs homolog 1B (yeast)
6009	RHEB	Ras homolog enriched in brain
5036	PA2G4	proliferation-associated 2G4, 38kDa
6921	TCEB1	transcription elongation factor B (SIII), polypeptide 1 (15kDa, elongin C)
10097	ACTR2	ARP2 actin-related protein 2 homolog (yeast)
599	BCL2L2	BCL2-like 2
6418	SET	SET translocation (myeloid leukemia-associated)
5713	PSMD7	proteasome (prosome, macropain) 26S subunit, non-ATPase, 7 (Mov34 homolog)
5700	PSMC1	proteasome (prosome, macropain) 26S subunit, ATPase, 1
6416	MAP2K4	mitogen-activated protein kinase kinase 4
5579	PRKCB1	protein kinase C, beta 1
4905	NSF	N-ethylmaleimide-sensitive factor
6000	RGS7	regulator of G-protein signalling 7
6456	SH3GL2	SH3-domain GRB2-like 2
103	ADAR	adenosine deaminase, RNA-specific
529	ATP6V1E1	ATPase, H+ transporting, lysosomal 31kDa, V1 subunit E isoform 1
1653	DDX1	DEAD (Asp-Glu-Ala-Asp) box polypeptide 1
22920	KIFAP3	kinesin-associated protein 3
9353	SLIT2	slit homolog 2 (Drosophila)
6653	SORL1	sortilin-related receptor, L(DLR class) A repeats-containing
5066	PAM	peptidylglycine alpha-amidating monooxygenase
10370	CITED2	Cbp/p300-interacting transactivator, with Glu/Asp-rich carboxy-terminal domain, 2
1620	DBC1	deleted in bladder cancer 1
10602	CDC42EP3	CDC42 effector protein (Rho GTPase binding) 3
5708	PSMD2	proteasome (prosome, macropain) 26S subunit, non-ATPase, 2
5631	PRPS1	phosphoribosyl pyrophosphate synthetase 1
10902	BRD8	bromodomain containing 8
5901	RAN	RAN, member RAS oncogene family
5683	PSMA2	proteasome (prosome, macropain) subunit, alpha type, 2
6117	RPA1	replication protein A1, 70kDa
5682	PSMA1	proteasome (prosome, macropain) subunit, alpha type, 1
5692	PSMB4	proteasome (prosome, macropain) subunit, beta type, 4
5997	RGS2	regulator of G-protein signalling 2, 24kDa
5195	PEX14	peroxisomal biogenesis factor 14
10309	UNG2	uracil-DNA glycosylase 2
10073	RNUT1	RNA, U transporter 1
5127	PCTK1	PCTAIRE protein kinase 1
4758	NEU1	sialidase 1 (lysosomal sialidase)
4692	NDN	necdin homolog (mouse)
4628	MYH10	myosin, heavy polypeptide 10, non-muscle
4191	MDH2	malate dehydrogenase 2, NAD (mitochondrial)
3797	KIF3C	kinesin family member 3C
3763	KCNJ6	potassium inwardly-rectifying channel, subfamily J, member 6
373	TRIM23	tripartite motif-containing 23
3716	JAK1	Janus kinase 1 (a protein tyrosine kinase)
3710	ITPR3	inositol 1,4,5-triphosphate receptor, type 3
3609	ILF3	interleukin enhancer binding factor 3, 90kDa
3376	IARS	isoleucine-tRNA synthetase
328	APEX1	APEX nuclease (multifunctional DNA repair enzyme) 1
3069	HDLBP	high density lipoprotein binding protein (vigilin)
2935	GSPT1	G1 to S phase transition 1
2932	GSK3B	glycogen synthase kinase 3 beta
2767	GNA11	guanine nucleotide binding protein (G protein), alpha 11 (Gq class)
2744	GLS	glutaminase
2596	GAP43	growth associated protein 43
25913	POT1	POT1 protection of telomeres 1 homolog (S. pombe)
23595	ORC3L	origin recognition complex, subunit 3-like (yeast)
23136	EPB41L3	erythrocyte membrane protein band 4.1-like 3
22938	SKIIP	SKI interacting protein
1153	CIRBP	cold inducible RNA binding protein
10492	SYNCRIP	synaptotagmin binding, cytoplasmic RNA interacting protein
7189	TRAF6	TNF receptor-associated factor 6
6249	RSN	restin (Reed-Steinberg cell-expressed intermediate filament-associated protein)
5898	RALA	v-ral simian leukemia viral oncogene homolog A (ras related)
372	ARCN1	archain 1
26999	CYFIP2	cytoplasmic FMR1 interacting protein 2
1477	CSTF1	cleavage stimulation factor, 3' pre-RNA, subunit 1, 50kDa
998	CDC42	cell division cycle 42 (GTP binding protein, 25kDa)
9939	RBM8A	RNA binding motif protein 8A
891	CCNB1	cyclin B1
8881	CDC16	CDC16 cell division cycle 16 homolog (S. cerevisiae)
836	CASP3	caspase 3, apoptosis-related cysteine protease
57142	RTN4	reticulon 4
5300	PIN1	protein (peptidyl-prolyl cis/trans isomerase) NIMA-interacting 1
377	ARF3	ADP-ribosylation factor 3
8905	AP1S2	adaptor-related protein complex 1, sigma 2 subunit
10272	FSTL3	follistatin-like 3 (secreted glycoprotein)
6585	SLIT1	slit homolog 1 (Drosophila)
2976	GTF3C2	general transcription factor IIIC, polypeptide 2, beta 110kDa
5879	RAC1	ras-related C3 botulinum toxin substrate 1 (rho family, small GTP binding protein Rac1)
6645	SNTB2	syntrophin, beta 2 (dystrophin-associated protein A1, 59kDa, basic component 2)
9472	AKAP6	A kinase (PRKA) anchor protein 6
381	ARF5	ADP-ribosylation factor 5
334	APLP2	amyloid beta (A4) precursor-like protein 2
7249	TSC2	tuberous sclerosis 2
6734	SRPR	signal recognition particle receptor ('docking protein')
3419	IDH3A	isocitrate dehydrogenase 3 (NAD+) alpha
9266	PSCD2	pleckstrin homology, Sec7 and coiled-coil domains 2 (cytohesin-2)
4043	LRPAP1	low density lipoprotein receptor-related protein associated protein 1
10134	BCAP31	B-cell receptor-associated protein 31
9158	FIBP	fibroblast growth factor (acidic) intracellular binding protein
4085	MAD2L1	MAD2 mitotic arrest deficient-like 1 (yeast)
367	AR	androgen receptor (dihydrotestosterone receptor; testicular feminization; spinal and bulbar muscular atrophy; Kennedy disease)
7299	TYR	tyrosinase (oculocutaneous albinism IA)
6868	ADAM17	a disintegrin and metalloproteinase domain 17 (tumor necrosis factor, alpha, converting enzyme)
9128	PRPF4	PRP4 pre-mRNA processing factor 4 homolog (yeast)
Module S
Entrez GeneID	Gene Symbol	Description
860	RUNX2	runt-related transcription factor 2
7037	TFRC	transferrin receptor (p90, CD71)
1616	DAXX	death-associated protein 6
1282	COL4A1	collagen, type IV, alpha 1
3115	HLA-DPB1	major histocompatibility complex, class II, DP beta 1
1535	CYBA	cytochrome b-245, alpha polypeptide
3055	HCK	hemopoietic cell kinase
3689	ITGB2	integrin, beta 2 (antigen CD18 (p95), lymphocyte function-associated antigen 1; macrophage antigen 1 (mac-1) beta subunit)
3108	HLA-DMA	major histocompatibility complex, class II, DM alpha
8673	VAMP8	vesicle-associated membrane protein 8 (endobrevin)
7097	TLR2	toll-like receptor 2
183	AGT	angiotensinogen (serine (or cysteine) proteinase inhibitor, clade A (alpha-1 antiproteinase, antitrypsin), member 8)
1605	DAG1	dystroglycan 1 (dystrophin-associated glycoprotein 1)
1478	CSTF2	cleavage stimulation factor, 3' pre-RNA, subunit 2, 64kDa
1284	COL4A2	collagen, type IV, alpha 2
11277	TREX1	three prime repair exonuclease 1
11200	CHEK2	CHK2 checkpoint homolog (S. pombe)
10945	KDELR1	KDEL (Lys-Asp-Glu-Leu) endoplasmic reticulum protein retention receptor 1
1017	CDK2	cyclin-dependent kinase 2
9961	MVP	major vault protein
7454	WAS	Wiskott-Aldrich syndrome (eczema-thrombocytopenia)
5473	PPBP	pro-platelet basic protein (chemokine (C-X-C motif) ligand 7)
4983	OPHN1	oligophrenin 1
4887	NPY2R	neuropeptide Y receptor Y2
4488	MSX2	msh homeo box homolog 2 (Drosophila)
4147	MATN2	matrilin 2
4067	LYN	v-yes-1 Yamaguchi sarcoma viral related oncogene homolog
4035	LRP1	low density lipoprotein-related protein 1 (alpha-2-macroglobulin receptor)
390	RND3	Rho family GTPase 3
931	MS4A1	membrane-spanning 4-domains, subfamily A, member 1
9782	MATR3	matrin 3
6942	TCF20	transcription factor 20 (AR1)
6772	STAT1	signal transducer and activator of transcription 1, 91kDa
8945	BTRC	beta-transducin repeat containing
5900	RALGDS	ral guanine nucleotide dissociation stimulator
641	BLM	Bloom syndrome
9368	SLC9A3R1	solute carrier family 9 (sodium/hydrogen exchanger), isoform 3 regulator 1
6927	TCF1	transcription factor 1, hepatic; LF-B1, hepatic nuclear factor (HNF1), albumin proximal factor
3726	JUNB	jun B proto-oncogene
3398	ID2	inhibitor of DNA binding 2, dominant negative helix-loop-helix protein
3198	HOXA1	homeo box A1
3113	HLA-DPA1	major histocompatibility complex, class II, DP alpha 1
3059	HCLS1	hematopoietic cell-specific Lyn substrate 1
2335	FN1	fibronectin 1
23191	CYFIP1	cytoplasmic FMR1 interacting protein 1
10287	RGS19	regulator of G-protein signalling 19
10268	RAMP3	receptor (calcitonin) activity modifying protein 3
10266	RAMP2	receptor (calcitonin) activity modifying protein 2
5788	PTPRC	protein tyrosine phosphatase, receptor type, C
5787	PTPRB	protein tyrosine phosphatase, receptor type, B
5690	PSMB2	proteasome (prosome, macropain) subunit, beta type, 2
5236	PGM1	phosphoglucomutase 1
4854	NOTCH3	Notch homolog 3 (Drosophila)
6176	RPLP1	ribosomal protein, large, P1
2162	F13A1	coagulation factor XIII, A1 polypeptide
196	AHR	aryl hydrocarbon receptor
1647	GADD45A	growth arrest and DNA-damage-inducible, alpha
1601	DAB2	disabled homolog 2, mitogen-responsive phosphoprotein (Drosophila)
1536	CYBB	cytochrome b-245, beta polypeptide (chronic granulomatous disease)
1462	CSPG2	chondroitin sulfate proteoglycan 2 (versican)
1445	CSK	c-src tyrosine kinase
1264	CNN1	calponin 1, basic, smooth muscle
5592	PRKG1	protein kinase, cGMP-dependent, type I
5321	PLA2G4A	phospholipase A2, group IVA (cytosolic, calcium-dependent)
5158	PDE6B	phosphodiesterase 6B, cGMP-specific, rod, beta (congenital stationary night blindness 3, autosomal dominant)
3717	JAK2	Janus kinase 2 (a protein tyrosine kinase)
3297	HSF1	heat shock transcription factor 1
3135	HLA-G	HLA-G histocompatibility antigen, class I, G
2619	GAS1	growth arrest-specific 1
25	ABL1	v-abl Abelson murine leukemia viral oncogene homolog 1
9815	GIT2	G protein-coupled receptor kinase interactor 2
7535	ZAP70	zeta-chain (TCR) associated protein kinase 70kDa
713	C1QB	complement component 1, q subcomponent, beta polypeptide
23643	LY96	lymphocyte antigen 96
2318	FLNC	filamin C, gamma (actin binding protein 280)
2308	FOXO1A	forkhead box O1A (rhabdomyosarcoma)
2207	FCER1G	Fc fragment of IgE, high affinity I, receptor for; gamma polypeptide
1915	EEF1A1	eukaryotic translation elongation factor 1 alpha 1
3075	CFH	complement factor H
9482	STX8	syntaxin 8
4192	MDK	midkine (neurite growth-promoting factor 2)
6442	SGCA	sarcoglycan, alpha (50kDa dystrophin-associated glycoprotein)
9322	TRIP10	thyroid hormone receptor interactor 10
8082	SSPN	sarcospan (Kras oncogene-associated gene)
6640	SNTA1	syntrophin, alpha 1 (dystrophin-associated protein A1, 59kDa, acidic component)
5360	PLTP	phospholipid transfer protein
2934	GSN	gelsolin (amyloidosis, Finnish type)
6271	S100A1	S100 calcium binding protein A1
4005	LMO2	LIM domain only 2 (rhombotin-like 1)
567	B2M	beta-2-microglobulin
6890	TAP1	transporter 1, ATP-binding cassette, sub-family B (MDR/TAP)
715	C1R	complement component 1, r subcomponent
9111	NMI	N-myc (and STAT) interactor
7045	TGFBI	transforming growth factor, beta-induced, 68kDa
3684	ITGAM	integrin, alpha M (complement component receptor 3, alpha; also known as CD11b (p170), macrophage antigen alpha polypeptide)
9321	TRIP11	thyroid hormone receptor interactor 11
5598	MAPK7	mitogen-activated protein kinase 7
6622	SNCA	synuclein, alpha (non A4 component of amyloid precursor)
7106	TM4SF7	transmembrane 4 superfamily member 7
10226	M6PRBP1	mannose-6-phosphate receptor binding protein 1
6590	SLPI	secretory leukocyte protease inhibitor (antileukoproteinase)
2261	FGFR3	fibroblast growth factor receptor 3 (achondroplasia, thanatophoric dwarfism)
348	APOE	apolipoprotein E
7430	VIL2	villin 2 (ezrin)
5091	PC	pyruvate carboxylase
5947	RBP1	retinol binding protein 1, cellular
2660	GDF8	growth differentiation factor 8
5338	PLD2	phospholipase D2
8717	TRADD	TNFRSF1A-associated via death domain
6426	SFRS1	splicing factor, arginine/serine-rich 1 (splicing factor 2, alternate splicing factor)
